# Supplementary material for: Cross-lagged analysis of social support, physical activity behavior, and family relationships among university students
Source: Front Psychol. 2024 Aug 16;15:1439252. doi: 10.3389/fpsyg.2024.1439252 (PMC11363713; doi:10.3389/fpsyg.2024.1439252)
Supplement: Supplementary file 1 [file Table_1.XLSX]

## Sheet: Sheet1
Serial Number	Gender	Grade	Age	A1	A2	A3	A4	A5	A6	A7	A8	A9	A10	A11	A12	A13	A14	A15	A16	A17	a1	a2	a3	a4	a5	a6	a7	a8	a9	a10	a11	a12	a13	a14	a15	a16	a17	B1	B2	B3	B4	B5	B6	B7	B8	B9	B10	B11	B12
1	2	3	3	3	2	4	2	3	4	3	3	3	3	4	2	3	4	3	3	3	3	5	3	4	5	4	2	3	4	5	3	4	5	4	2	3	4	3	2	4	2	3	4	3	3	3	3	3	4
2	1	1	1	2	1	2	2	2	5	1	2	3	2	2	2	2	5	1	2	3	2	2	2	2	2	2	2	2	2	2	2	2	2	2	2	4	2	2	1	2	2	2	5	1	2	3	2	2	5
3	2	5	5	3	3	4	3	3	3	2	3	4	2	4	3	3	3	2	3	4	2	2	2	3	2	1	2	2	3	4	2	3	2	1	2	2	3	3	3	4	3	3	3	2	3	4	2	3	3
4	1	4	4	5	4	3	5	5	5	5	5	5	5	3	5	5	5	5	5	5	3	4	3	3	5	5	4	3	2	5	3	3	5	5	4	3	2	5	4	3	5	5	5	5	5	5	5	5	5
5	2	2	2	3	3	3	3	3	3	3	3	3	3	3	3	3	5	3	2	2	4	4	5	4	4	4	4	4	4	5	5	4	4	4	4	4	4	3	3	3	3	3	3	3	3	3	3	3	3
6	1	5	5	2	3	4	4	5	5	3	2	2	2	4	4	5	5	3	2	2	2	1	3	3	4	3	2	2	2	3	3	3	4	3	2	2	2	2	3	4	4	5	5	3	2	2	2	5	5
7	2	1	1	2	2	3	2	2	3	2	2	1	5	3	2	2	3	2	2	2	2	2	3	2	2	3	2	2	1	5	3	2	2	3	2	2	2	2	2	3	2	2	3	2	2	1	5	2	3
8	2	1	1	4	3	5	4	5	4	4	4	4	2	5	4	5	4	4	4	4	4	3	5	4	5	4	4	4	4	2	5	4	5	4	4	4	4	4	3	5	4	5	4	4	4	4	2	5	4
9	2	3	3	4	3	2	3	5	3	2	4	3	5	2	3	5	3	2	4	3	4	3	2	3	5	3	2	4	3	5	2	3	5	3	2	4	3	4	3	2	3	5	3	2	4	3	5	5	3
10	2	5	5	5	3	2	2	3	5	3	5	4	3	2	2	3	5	3	5	4	5	3	2	2	3	5	3	5	4	3	2	2	3	5	3	5	4	5	3	2	2	3	5	3	5	4	3	2	2
11	1	2	2	2	2	4	4	3	5	5	2	4	3	4	4	3	5	5	2	4	2	2	4	4	3	5	5	2	4	3	4	4	3	5	5	2	4	2	2	4	4	3	5	5	2	4	3	4	4
12	1	4	4	3	4	5	5	5	3	4	3	5	3	5	5	5	3	4	3	5	3	4	5	5	5	3	4	3	5	3	5	5	5	3	4	3	5	3	4	5	5	5	3	4	3	5	3	5	5
13	1	4	4	3	5	3	4	5	4	2	3	4	5	3	4	5	4	2	3	4	3	5	3	4	5	4	2	3	4	5	3	4	5	4	2	3	4	3	5	3	4	5	4	2	3	4	5	3	4
14	2	5	5	2	2	2	2	2	2	2	2	2	2	2	2	2	2	2	4	2	2	2	2	2	2	2	2	2	2	2	2	2	2	2	2	4	2	2	2	2	2	2	2	2	2	2	2	2	2
15	1	3	3	2	2	2	3	2	1	2	2	3	4	2	3	2	1	2	2	3	2	2	2	3	2	1	2	2	3	4	2	3	2	1	2	2	3	2	2	2	3	2	1	2	2	3	4	2	3
16	1	2	2	3	4	3	3	5	5	4	3	2	5	3	3	5	5	4	3	2	3	4	3	3	5	5	4	3	2	5	3	3	5	5	4	3	2	3	4	3	3	5	5	4	3	2	5	5	5
17	1	3	3	4	4	5	4	4	4	4	4	4	5	5	4	4	4	4	4	4	4	4	5	4	4	4	4	4	4	5	5	4	4	4	4	4	4	4	4	5	4	4	4	4	4	4	5	4	4
18	2	1	1	2	1	3	3	4	3	2	2	2	3	3	3	4	3	2	2	2	2	1	3	3	4	3	2	2	2	3	3	3	4	3	2	2	2	2	1	3	3	4	3	2	2	2	3	4	3
19	1	3	3	4	2	1	2	2	4	3	4	2	2	1	2	2	4	3	4	2	4	2	1	2	2	4	3	4	2	2	1	2	2	4	3	4	2	4	2	1	2	2	4	3	4	2	2	2	4
20	2	4	4	3	3	3	5	3	4	3	3	4	3	3	5	3	4	3	3	4	3	3	3	5	3	4	3	3	4	3	3	5	3	4	3	3	4	3	3	3	5	3	4	3	3	4	3	3	4
21	1	2	2	5	5	5	3	5	5	5	5	5	2	5	3	5	5	5	5	5	5	5	5	3	5	5	5	5	5	2	5	3	5	5	5	5	5	5	5	5	3	5	5	5	5	5	2	5	5
22	2	5	5	2	2	1	5	4	5	2	2	2	5	1	5	4	5	2	2	2	2	2	1	5	4	5	2	2	2	5	1	5	4	5	2	2	2	2	2	1	5	4	5	2	2	2	5	4	5
23	2	1	1	2	2	1	4	3	4	2	2	2	4	1	4	3	4	2	2	2	2	2	1	4	3	4	2	2	2	4	1	4	3	4	2	2	2	2	2	1	4	3	4	2	2	2	4	3	4
24	1	5	5	5	5	5	5	5	5	3	5	5	2	5	5	5	5	3	5	5	5	5	5	5	5	5	3	5	5	2	5	5	5	5	3	5	5	5	5	5	5	5	5	3	5	5	2	5	5
25	1	1	2	3	3	2	4	4	3	3	3	3	3	2	4	4	3	3	3	3	3	3	2	4	4	3	3	3	3	3	2	4	4	3	3	3	3	3	3	2	4	4	3	3	3	3	3	4	3
26	2	3	3	4	3	2	1	2	2	2	4	3	5	2	1	2	2	2	4	3	4	3	2	1	2	2	2	4	3	5	2	1	2	2	2	4	3	4	3	2	1	2	2	2	4	3	5	2	2
27	2	3	3	3	3	4	3	5	3	4	3	2	5	4	3	5	3	4	3	2	3	3	4	3	5	3	4	3	2	5	4	3	5	3	4	3	2	3	3	4	3	5	3	4	3	2	5	5	3
28	1	4	4	2	3	4	2	2	2	2	2	2	5	4	2	2	2	2	2	2	2	3	4	2	2	2	2	2	2	5	4	2	2	2	2	2	2	2	3	4	2	2	2	2	2	2	5	2	2
29	2	4	4	5	2	2	3	3	3	4	5	4	5	2	3	3	3	4	5	4	5	2	2	3	3	3	4	5	4	5	2	3	3	3	4	5	4	5	2	2	3	3	3	4	5	4	5	3	3
30	1	3	4	3	4	4	3	1	3	2	3	2	2	4	3	1	3	2	3	2	3	4	4	3	1	3	2	3	2	2	4	3	1	3	2	3	2	3	4	4	3	1	3	2	3	2	2	1	3
31	2	2	2	3	2	2	2	3	4	4	3	3	5	2	2	3	4	4	3	3	3	2	2	2	3	4	4	3	3	5	2	2	3	4	4	3	3	3	2	2	2	3	4	4	3	3	5	3	4
32	2	3	3	2	2	2	4	3	1	3	2	2	2	2	4	3	1	3	2	2	2	2	2	4	3	1	3	2	2	2	2	4	3	1	3	2	2	2	2	2	4	3	1	3	2	2	2	3	1
33	1	4	4	2	2	2	2	2	1	2	2	2	4	2	2	2	1	2	2	2	2	2	2	2	2	1	2	2	2	4	2	2	2	1	2	2	2	2	2	2	2	2	1	2	2	2	4	2	1
34	1	2	2	4	2	2	2	1	4	3	4	3	2	2	2	1	4	3	4	3	4	2	2	2	1	4	3	4	3	2	2	2	1	4	3	4	3	4	2	2	2	1	4	3	4	3	2	1	4
35	1	1	1	3	5	4	4	4	4	4	3	5	4	4	4	4	4	4	3	5	3	5	4	4	4	4	4	3	5	4	4	4	4	4	4	3	5	3	5	4	4	4	4	4	3	5	4	4	4
36	2	2	3	5	3	3	3	2	2	4	5	3	4	3	3	2	2	4	5	3	5	3	3	3	2	2	4	5	3	4	3	3	2	2	4	5	3	5	3	3	3	2	2	4	5	3	4	2	2
37	1	4	4	5	3	3	3	3	3	5	5	5	5	3	3	3	3	5	5	5	5	3	3	3	3	3	5	5	5	5	3	3	3	3	5	5	5	5	3	3	3	3	3	5	5	5	5	3	3
38	1	2	2	3	3	3	3	3	3	1	3	3	2	3	3	3	3	1	3	3	3	3	3	3	3	3	1	3	3	2	3	3	3	3	1	3	3	3	3	3	3	3	3	1	3	3	2	3	3
39	2	5	5	3	2	4	5	5	5	3	3	3	3	4	5	5	5	3	3	3	3	2	4	5	5	5	3	3	3	3	4	5	5	5	3	3	3	3	2	4	5	5	5	3	3	3	3	5	5
40	2	2	2	2	2	2	4	3	2	4	2	1	3	2	4	3	2	4	2	1	2	2	2	4	3	2	4	2	1	3	2	4	3	2	4	2	1	2	2	2	4	3	2	4	2	1	3	3	2
41	1	1	1	3	2	2	2	2	2	2	3	1	5	2	2	2	2	2	3	1	3	2	2	2	2	2	2	3	1	5	2	2	2	2	2	3	1	3	2	2	2	2	2	2	3	1	5	2	2
42	2	3	3	3	3	3	4	3	2	5	3	2	3	3	4	3	2	5	3	2	3	3	3	4	3	2	5	3	2	3	3	4	3	2	5	3	2	3	3	3	4	3	2	5	3	2	3	3	2
43	1	5	5	2	1	1	2	2	2	2	2	2	4	1	2	2	2	2	2	2	2	1	1	2	2	2	2	2	2	4	1	2	2	2	2	2	2	2	1	1	2	2	2	2	2	2	4	2	2
44	2	2	1	4	2	3	3	2	3	3	4	3	4	3	3	2	3	3	4	3	4	2	3	3	2	3	3	4	3	4	3	3	2	3	3	4	3	4	2	3	3	2	3	3	4	3	4	2	3
45	1	4	4	4	2	2	2	3	3	4	4	4	5	2	2	3	3	4	4	4	4	2	2	2	3	3	4	4	4	5	2	2	3	3	4	4	4	4	2	2	2	3	3	4	4	4	5	3	3
46	1	4	4	2	3	2	3	2	3	3	2	2	5	2	3	2	3	3	2	2	2	3	2	3	2	3	3	2	2	5	2	3	2	3	3	2	2	2	3	2	3	2	3	3	2	2	5	2	3
47	1	2	2	3	5	5	3	2	2	3	3	4	2	5	3	2	2	3	3	4	3	5	5	3	2	2	3	3	4	2	5	3	2	2	3	3	4	3	5	5	3	2	2	3	3	4	2	2	2
48	2	5	5	5	5	5	5	5	5	3	5	5	2	5	5	5	5	3	5	5	5	5	5	5	5	5	3	5	5	2	5	5	5	5	3	5	5	5	5	5	5	5	5	3	5	5	2	5	5
49	2	1	1	3	3	2	4	4	3	3	3	3	3	2	4	4	3	3	3	3	3	3	2	4	4	3	3	3	3	3	2	4	4	3	3	3	3	3	3	2	4	4	3	3	3	3	3	4	3
50	2	2	2	4	2	3	3	2	2	2	4	3	3	3	3	2	2	2	4	3	4	2	3	3	2	2	2	4	3	3	3	3	2	2	2	4	3	4	2	3	3	2	2	2	4	3	3	2	2
51	2	5	5	3	3	4	3	5	3	4	3	2	5	4	3	5	3	4	3	2	3	3	4	3	5	3	4	3	2	5	4	3	5	3	4	3	2	3	3	4	3	5	3	4	3	2	5	5	3
52	1	5	5	3	3	4	2	2	2	2	3	3	3	4	2	2	2	2	3	3	3	3	4	2	2	2	2	3	3	3	4	2	2	2	2	3	3	3	3	4	2	2	2	2	3	3	3	2	2
53	1	3	3	5	2	2	3	4	3	3	5	4	5	2	3	4	3	3	5	4	5	2	2	3	4	3	3	5	4	5	2	3	4	3	3	5	4	5	2	2	3	4	3	3	5	4	5	4	3
54	1	3	3	3	2	4	2	3	4	3	3	3	3	4	2	3	4	3	3	3	3	2	4	2	3	4	3	3	3	3	4	2	3	4	3	3	3	3	2	4	2	3	4	3	3	3	3	3	4
55	2	2	2	2	2	2	2	2	2	2	2	3	2	2	2	2	3	3	2	3	2	2	2	2	2	2	2	2	3	2	2	2	2	3	3	2	3	2	2	2	2	2	2	2	2	3	2	2	2
56	1	1	1	3	3	4	3	3	3	2	3	4	2	4	3	3	3	2	3	4	3	3	4	3	3	3	2	3	4	2	4	3	3	3	2	3	4	3	3	4	3	3	3	2	3	4	2	3	3
57	1	3	3	5	4	3	5	5	5	5	5	5	5	3	5	5	5	5	5	5	4	2	1	2	2	4	3	4	2	2	1	2	2	4	3	4	2	5	4	3	5	5	5	5	5	5	5	5	5
58	1	4	4	3	4	4	3	5	5	3	3	2	2	4	3	5	5	3	2	2	3	3	3	5	3	4	3	3	4	3	3	5	3	4	3	3	4	3	4	4	3	5	5	3	3	2	2	5	5
59	2	3	4	2	3	4	4	5	5	3	2	2	2	4	4	5	5	3	2	2	5	5	5	3	5	5	5	5	5	2	5	3	5	5	5	5	5	2	3	4	4	5	5	3	2	2	2	5	5
60	1	5	5	2	2	3	2	2	3	2	2	1	5	3	2	2	3	2	2	2	2	2	1	5	4	5	2	2	2	5	1	5	4	5	2	2	2	3	4	5	5	5	3	4	3	5	3	5	3
61	1	1	1	4	3	5	4	5	4	4	4	4	2	5	4	5	4	4	4	4	2	2	1	4	3	4	2	2	2	4	1	4	3	4	2	2	2	3	5	3	4	5	4	2	3	4	5	5	4
62	1	2	2	4	3	2	3	5	3	2	4	3	5	2	3	5	3	2	4	3	5	5	5	5	5	5	3	5	5	2	5	5	5	5	3	5	5	2	2	2	2	2	2	2	2	2	2	2	2
63	2	2	2	5	3	2	2	3	5	3	5	4	3	2	2	3	5	3	5	4	3	3	2	4	4	3	3	3	3	3	2	4	4	3	3	3	3	2	2	2	3	2	1	2	2	3	4	2	1
64	1	5	5	2	2	4	4	3	5	5	2	4	3	4	4	3	5	5	2	4	4	3	2	1	2	2	2	4	3	5	2	1	2	2	2	4	3	3	4	3	3	5	5	4	3	2	5	5	5
65	1	2	2	3	4	5	5	5	3	4	3	5	3	5	5	5	3	4	3	5	3	3	4	3	5	3	4	3	2	5	4	3	5	3	4	3	2	4	4	5	4	4	4	4	4	4	5	4	4
66	2	4	4	3	5	3	4	5	4	2	3	4	5	3	4	5	4	2	3	4	2	3	4	2	2	2	2	2	2	5	4	2	2	2	2	2	2	2	1	3	3	4	3	2	2	2	3	4	3
67	2	4	4	4	3	3	3	3	3	3	3	3	3	3	2	2	4	4	4	2	5	2	2	3	3	3	4	5	4	5	2	3	3	3	4	5	4	4	2	1	2	2	4	3	4	2	2	2	4
68	2	5	5	2	2	2	3	2	1	2	2	3	4	2	3	2	3	2	2	3	3	4	4	3	1	3	2	3	2	2	4	3	1	3	2	3	2	3	3	3	5	3	4	3	3	4	3	3	4
69	1	2	2	3	4	3	3	5	5	4	3	2	5	3	3	5	5	4	3	2	3	2	2	2	3	4	4	3	3	5	2	2	3	4	4	3	3	3	4	3	3	5	5	4	3	2	5	5	5
70	1	1	1	4	2	5	4	4	4	4	4	4	5	5	4	4	4	4	4	4	4	2	5	4	4	4	4	4	4	5	5	4	4	4	4	4	4	4	2	5	4	4	4	4	4	4	5	4	4
71	1	3	3	2	2	3	3	4	3	2	2	2	3	3	3	4	3	2	2	2	2	2	3	3	4	3	2	2	2	3	3	3	4	3	2	2	2	2	2	3	3	4	3	2	2	2	3	4	3
72	1	1	1	4	2	2	2	2	2	2	2	2	2	2	2	2	4	3	4	2	4	2	2	2	2	2	2	2	2	2	2	2	2	4	3	4	2	4	2	2	2	2	2	2	2	2	2	2	2
73	2	2	3	3	2	3	5	3	4	3	3	4	3	3	5	3	4	3	3	4	3	2	3	5	3	4	3	3	4	3	3	5	3	4	3	3	4	3	2	3	5	3	4	3	3	4	3	3	4
74	2	2	2	5	2	5	3	5	5	5	5	5	2	5	3	5	5	5	5	5	5	2	5	3	5	5	5	5	5	2	5	3	5	5	5	5	5	4	2	1	2	2	4	3	4	2	2	2	4
75	1	2	2	2	2	2	2	2	2	2	2	2	2	2	2	2	2	2	2	2	2	2	2	2	2	2	2	2	2	2	2	2	2	2	2	2	2	5	3	2	2	3	5	3	5	4	3	2	2
76	1	3	3	2	2	1	4	3	4	2	2	2	4	1	4	3	4	2	2	2	2	2	1	4	3	4	2	2	2	4	1	4	3	4	2	2	2	2	2	4	4	3	5	5	2	4	3	4	4
77	1	4	4	5	5	5	5	5	5	3	5	5	2	5	5	5	5	3	5	5	5	5	5	5	5	5	3	5	5	2	5	5	5	5	3	5	5	3	4	5	5	5	3	4	3	5	3	5	5
78	2	4	4	3	3	2	4	4	3	3	3	3	3	2	4	4	3	3	3	3	3	3	2	4	4	3	3	3	3	3	2	4	4	3	3	3	3	3	5	3	4	5	4	2	3	4	5	3	4
79	1	5	5	4	3	2	2	2	2	2	4	3	5	2	2	2	2	2	4	3	4	3	2	2	2	2	2	4	3	5	2	2	2	2	2	4	3	2	2	2	2	2	2	2	2	2	2	2	2
80	2	1	1	3	3	4	3	5	3	4	3	2	5	4	3	5	3	4	3	2	3	3	4	3	5	3	4	3	2	5	4	3	5	3	4	3	2	2	2	2	3	2	1	2	2	3	4	2	3
81	1	1	1	3	2	4	2	3	4	3	3	3	3	4	2	3	4	3	3	3	3	2	4	2	3	4	3	3	3	3	4	2	3	4	3	3	3	3	4	3	3	5	5	4	3	2	5	3	3
82	1	2	2	2	1	2	2	2	5	1	2	3	2	2	2	2	5	1	2	3	2	1	2	2	2	5	1	2	3	2	2	2	2	5	1	2	3	4	4	5	4	4	4	4	4	4	5	5	4
83	2	5	5	3	3	4	3	3	3	2	3	4	2	4	3	3	3	2	3	4	3	3	3	3	3	3	3	3	3	3	4	3	3	3	4	2	2	2	1	3	3	4	3	2	2	2	3	3	3
84	2	3	3	5	4	3	5	5	5	5	5	5	5	3	5	5	5	5	5	5	3	2	2	3	3	3	4	3	3	2	4	3	3	4	3	2	2	4	2	1	2	2	4	3	4	2	2	1	2
85	2	4	4	2	2	4	3	5	5	3	1	2	2	4	3	5	5	3	2	2	2	3	3	3	3	4	3	2	2	4	3	3	3	4	4	4	2	2	2	4	3	5	5	3	1	2	2	5	5
86	1	5	4	2	3	4	2	5	5	3	2	2	2	4	4	5	5	3	2	2	3	3	3	3	3	3	3	3	2	2	3	2	3	4	2	2	3	2	3	4	2	5	5	3	2	2	2	5	5
87	1	4	4	2	2	3	2	2	3	2	2	1	5	3	2	2	3	2	2	2	3	2	3	3	3	4	2	3	2	3	3	4	4	3	3	4	3	2	2	3	2	2	3	2	2	1	5	2	3
88	2	4	3	4	3	5	4	5	4	4	4	4	2	5	4	5	4	4	4	4	3	3	3	2	2	2	4	3	4	3	3	3	3	4	3	2	3	4	3	5	4	5	4	4	4	4	2	5	4
89	1	3	3	4	3	2	3	5	3	2	4	3	5	2	3	5	3	2	4	3	2	3	3	3	3	4	3	2	2	2	3	2	2	2	3	2	2	4	3	2	3	5	3	2	4	3	5	5	3
90	2	4	4	5	3	2	2	3	5	3	5	4	3	2	2	3	5	3	5	4	3	2	4	3	3	2	2	3	3	4	2	4	2	3	4	2	3	5	3	2	2	3	5	3	5	4	3	3	5
91	2	3	3	2	2	4	4	3	5	5	2	4	3	4	4	3	5	5	2	4	4	3	4	3	4	3	3	4	3	4	3	3	4	2	2	3	3	2	2	4	4	3	5	5	2	4	3	3	5
92	1	1	1	3	4	5	5	5	3	4	3	5	3	5	5	5	3	4	3	5	3	3	4	4	3	3	4	3	3	3	4	3	3	4	2	3	3	5	3	2	2	3	5	3	5	4	3	3	5
93	1	3	3	3	5	3	4	5	4	2	3	4	5	3	4	5	4	2	3	4	4	4	4	4	2	2	3	4	4	3	3	2	2	3	2	3	3	2	2	4	4	3	5	5	2	4	3	3	5
94	1	4	4	4	3	1	2	2	4	4	4	2	1	1	2	2	4	4	4	2	2	3	3	4	3	4	3	2	3	2	4	3	2	3	2	3	3	3	4	5	5	5	3	4	3	5	3	5	3
95	1	2	2	2	2	2	3	2	1	2	2	3	4	2	3	2	1	2	2	3	2	3	3	3	3	3	3	2	3	3	2	2	2	2	2	4	4	2	2	2	3	2	1	2	2	3	4	2	1
96	1	5	5	3	4	3	3	5	5	4	3	2	5	3	3	5	5	4	3	2	4	3	3	3	3	2	2	4	2	4	3	3	3	3	4	3	3	3	4	3	3	5	5	4	3	2	5	5	5
97	2	3	2	4	4	5	4	4	4	4	4	4	5	5	4	4	4	4	4	4	2	4	3	4	3	3	3	2	3	2	3	3	2	2	3	3	3	4	4	5	4	4	4	4	4	4	5	4	4
98	2	1	1	2	1	3	3	4	3	2	2	2	3	3	3	4	3	2	2	2	3	3	3	3	2	2	3	3	3	3	3	3	3	3	4	2	2	2	1	3	3	4	3	2	2	2	3	4	3
99	1	2	2	4	2	1	2	2	4	3	4	2	2	1	2	2	4	3	4	2	2	3	3	3	3	3	3	2	3	2	3	4	3	2	2	4	4	4	2	1	2	2	4	3	4	2	2	2	4
100	1	5	5	3	3	3	5	3	4	3	3	4	3	3	5	3	4	3	3	4	3	3	2	3	4	3	3	3	3	3	3	3	3	3	4	4	4	3	3	3	5	3	4	3	3	4	3	3	4
101	1	3	3	5	5	5	3	5	5	5	5	5	2	5	3	5	5	5	5	5	3	3	4	2	2	3	3	3	3	3	3	4	3	3	3	3	2	5	5	5	3	5	5	5	5	5	2	5	5
102	2	4	4	2	2	1	5	4	5	2	2	2	5	1	5	4	5	2	2	2	4	2	1	2	2	4	3	4	2	2	1	2	2	4	3	4	2	2	2	1	5	4	5	2	2	2	5	4	5
103	1	4	4	2	2	1	4	3	4	2	2	2	4	1	4	3	4	2	2	2	3	3	3	5	3	4	3	3	4	3	3	5	3	4	3	3	4	2	2	1	4	3	4	2	2	2	4	3	4
104	2	4	4	5	5	5	5	5	5	3	5	5	2	5	5	5	5	3	5	5	5	5	5	3	5	5	5	5	5	2	5	3	5	5	5	5	5	5	5	5	5	5	5	3	5	5	2	5	5
105	2	2	2	3	3	2	4	4	3	3	3	3	3	2	4	4	3	3	3	3	2	2	1	5	4	5	2	2	2	5	1	5	4	5	2	2	2	3	3	2	4	4	3	3	3	3	3	4	3
106	1	3	3	4	3	2	1	2	2	2	4	3	5	2	1	2	2	2	4	3	2	2	1	4	3	4	2	2	2	4	1	4	3	4	2	2	2	4	3	2	1	2	2	2	4	3	5	2	2
107	1	4	4	3	3	4	3	5	3	4	3	2	5	4	3	5	3	4	3	2	5	5	5	5	5	5	3	5	5	2	5	5	5	5	3	5	5	3	3	4	3	5	3	4	3	2	5	5	3
108	1	4	4	2	3	4	2	2	2	2	2	2	5	4	2	2	2	2	2	2	3	3	2	4	4	3	3	3	3	3	2	4	4	3	3	3	3	2	3	4	2	2	2	2	2	2	5	2	2
109	1	1	1	3	2	4	2	3	4	3	3	3	3	4	2	3	4	3	3	3	4	3	2	1	2	2	2	4	3	5	2	1	2	2	2	4	3	3	4	5	5	5	3	4	3	5	3	5	3
110	1	3	3	2	1	2	2	2	5	1	2	3	2	2	2	2	5	1	2	3	3	3	4	3	5	3	4	3	2	5	4	3	5	3	4	3	2	3	5	3	4	5	4	2	3	4	5	5	4
111	2	4	4	3	3	4	3	3	3	2	3	4	2	4	3	3	3	2	3	4	2	3	4	2	2	2	2	2	2	5	4	2	2	2	2	2	2	2	2	2	2	2	2	2	2	2	2	2	2
112	2	3	3	5	4	3	5	5	5	5	5	5	5	3	5	5	5	5	5	5	5	2	2	3	3	3	4	5	4	5	2	3	3	3	4	5	4	2	2	2	3	2	1	2	2	3	4	2	1
113	1	5	5	1	4	4	3	5	5	3	1	2	2	4	3	5	5	3	2	2	3	4	4	3	1	3	2	3	2	2	4	3	1	3	2	3	2	3	4	3	3	5	5	4	3	2	5	5	5
114	1	1	1	2	3	4	4	5	5	3	2	2	2	4	4	5	5	3	2	2	3	2	2	2	3	4	4	3	3	5	2	2	3	4	4	3	3	4	4	5	4	4	4	4	4	4	5	4	4
115	1	2	2	2	2	3	2	2	3	2	2	1	5	3	2	2	3	2	2	2	2	1	3	3	4	3	2	2	2	3	3	3	4	3	2	2	2	2	1	3	3	4	3	2	2	2	3	4	3
116	2	3	3	4	3	5	4	5	4	4	4	4	2	5	4	5	4	4	4	4	2	2	3	2	2	3	2	2	1	5	3	2	2	3	2	2	2	4	2	1	2	2	4	3	4	2	2	2	4
117	1	5	5	4	3	2	3	5	3	2	4	3	5	2	3	5	3	2	4	3	4	3	5	4	5	4	4	4	4	2	5	4	5	4	4	4	4	3	3	3	5	3	4	3	3	4	3	3	4
118	2	1	1	5	3	2	2	3	5	3	5	4	3	2	2	3	5	3	5	4	4	3	2	3	5	3	2	4	3	5	2	3	5	3	2	4	3	5	3	2	2	3	5	3	5	4	3	3	5
119	1	3	4	2	2	4	4	3	5	5	2	4	3	4	4	3	5	5	2	4	5	3	2	2	3	5	3	5	4	3	2	2	3	5	3	5	4	2	2	4	4	3	5	5	2	4	3	3	5
120	1	4	4	3	4	5	5	5	3	4	3	5	3	5	5	5	3	4	3	5	2	2	4	4	3	5	5	2	4	3	4	4	3	5	5	2	4	3	4	5	5	5	3	4	3	5	3	5	3
121	2	3	3	3	5	3	4	5	4	2	3	4	5	3	4	5	4	2	3	4	3	4	5	5	5	3	4	3	5	3	5	5	5	3	4	3	5	3	5	3	4	5	4	2	3	4	5	5	4
122	2	5	5	4	3	1	2	2	4	4	4	2	1	1	2	2	4	4	4	2	4	3	1	2	2	4	4	4	2	1	1	2	2	4	4	4	2	4	3	1	2	2	4	4	4	2	1	2	4
123	2	1	1	2	2	2	3	2	1	2	2	3	4	2	3	2	1	2	2	3	2	2	2	3	2	1	2	2	3	4	2	3	2	1	2	2	3	2	2	2	3	2	1	2	2	3	4	2	1
124	1	1	2	3	4	3	3	5	5	4	3	2	5	3	3	5	5	4	3	2	3	4	3	3	5	5	4	3	2	5	3	3	5	5	4	3	2	3	4	3	3	5	5	4	3	2	5	5	5
125	1	2	2	4	4	5	4	4	4	4	4	4	5	5	4	4	4	4	4	4	3	3	3	3	3	3	3	3	3	3	4	3	3	3	4	2	2	4	4	5	4	4	4	4	4	4	5	4	4
126	1	5	5	2	1	3	3	4	3	2	2	2	3	3	3	4	3	2	2	2	3	2	2	3	3	3	4	3	3	2	4	3	3	4	3	2	2	2	1	3	3	4	3	2	2	2	3	4	3
127	1	3	3	4	2	1	2	2	4	3	4	2	2	1	2	2	4	3	4	2	2	3	3	3	3	4	3	2	2	4	3	3	3	4	4	4	2	4	2	1	2	2	4	3	4	2	2	2	4
128	2	3	3	3	3	3	5	3	4	3	3	4	3	3	5	3	4	3	3	4	3	3	3	3	3	3	3	3	2	2	3	2	3	4	2	2	3	3	3	3	5	3	4	3	3	4	3	3	4
129	2	3	3	5	5	5	3	5	5	5	5	5	2	5	3	5	5	5	5	5	3	2	3	3	3	4	2	3	2	3	3	4	4	3	3	4	3	5	5	5	3	5	5	5	5	5	2	5	5
130	1	1	1	2	2	1	5	4	5	2	2	2	5	1	5	4	5	2	2	2	3	3	3	2	2	2	4	3	4	3	3	3	3	4	3	2	3	2	2	1	5	4	5	2	2	2	5	4	5
131	2	4	4	2	2	1	4	3	4	2	2	2	4	1	4	3	4	2	2	2	2	3	3	3	3	4	3	2	2	2	3	2	2	2	3	2	2	2	2	1	4	3	4	2	2	2	4	3	4
132	1	4	4	5	5	5	5	5	5	3	5	5	2	5	5	5	5	3	5	5	3	2	4	3	3	2	2	3	3	4	2	4	2	3	4	2	3	5	5	5	5	5	5	3	5	5	2	5	5
133	1	2	2	3	3	2	4	4	3	3	3	3	3	2	4	4	3	3	3	3	4	3	4	3	4	3	3	4	3	4	3	3	4	2	2	3	3	3	3	2	4	4	3	3	3	3	3	4	3
134	1	5	5	4	3	2	1	2	2	2	4	3	5	2	1	2	2	2	4	3	3	3	4	4	3	3	4	3	3	3	4	3	3	4	2	3	3	4	3	2	1	2	2	2	4	3	5	2	2
135	2	2	1	3	3	4	3	5	3	4	3	2	5	4	3	5	3	4	3	2	4	4	4	4	2	2	3	4	4	3	3	2	2	3	2	3	3	3	3	4	3	5	3	4	3	2	5	5	3
136	1	2	2	2	3	4	2	2	2	2	2	2	5	4	2	2	2	2	2	2	2	3	3	4	3	4	3	2	3	2	4	3	2	3	2	3	3	2	3	4	2	2	2	2	2	2	5	2	2
137	2	2	2	5	2	2	3	3	3	4	5	4	5	2	3	3	3	4	5	4	2	3	3	3	3	3	3	2	3	3	2	2	2	2	2	4	4	5	2	2	3	3	3	4	5	4	5	3	3
138	2	5	5	2	2	3	4	5	3	2	2	3	3	4	5	4	3	5	5	3	4	3	3	3	3	2	2	4	2	4	3	3	3	3	4	3	3	2	2	3	4	5	3	2	2	3	3	5	3
139	2	2	3	1	4	2	3	2	1	3	1	3	3	2	3	3	4	2	2	2	2	4	3	4	3	3	3	2	3	2	3	3	2	2	3	3	3	1	4	2	3	2	1	3	1	3	3	2	1
140	1	3	2	5	4	5	5	5	5	5	5	4	3	3	5	5	5	5	5	4	3	3	3	3	2	2	3	3	3	3	3	3	3	3	4	2	2	5	4	5	5	5	5	5	5	4	3	5	5
141	1	1	1	3	5	5	5	3	5	5	3	5	5	4	3	3	5	3	2	5	2	3	3	3	3	3	3	2	3	2	3	4	3	2	2	4	4	3	5	5	5	3	5	5	3	5	5	3	5
142	1	3	3	2	3	5	5	2	2	2	2	2	2	2	3	3	3	3	5	4	3	3	2	3	4	3	3	3	3	3	3	3	3	3	4	4	4	2	3	5	5	2	2	2	2	2	2	2	2
143	2	4	4	2	4	2	2	2	3	2	2	4	2	2	4	2	2	3	3	2	3	3	4	2	2	3	3	3	3	3	3	4	3	3	3	3	2	2	4	2	2	2	3	2	2	4	2	2	3
144	1	4	4	3	5	5	3	2	5	5	3	5	4	2	2	3	5	3	3	4	4	2	1	2	2	4	3	4	2	2	1	2	2	4	3	4	2	3	5	5	3	2	5	5	3	5	4	2	5
145	2	5	5	2	5	3	2	2	3	2	2	4	2	3	2	3	3	1	2	4	3	3	3	5	3	4	3	3	4	3	3	5	3	4	3	3	4	2	5	3	2	2	3	2	2	4	2	2	3
146	1	2	2	3	3	3	3	3	3	3	3	3	3	3	3	3	3	3	4	2	5	5	5	3	5	5	5	5	5	2	5	3	5	5	5	5	5	3	3	3	3	3	3	3	3	3	3	3	3
147	2	1	1	4	3	3	2	2	2	4	4	3	2	3	2	3	3	4	3	3	2	2	1	5	4	5	2	2	2	5	1	5	4	5	2	2	2	4	3	3	2	2	2	4	4	3	2	2	2
148	1	2	2	2	3	4	3	4	3	1	2	2	2	2	2	3	4	3	3	3	2	2	1	4	3	4	2	2	2	4	1	4	3	4	2	2	2	2	3	4	3	4	3	1	2	2	2	4	3
149	2	5	5	4	3	3	3	3	2	5	4	2	2	2	3	5	5	4	5	5	5	5	5	5	5	5	3	5	5	2	5	5	5	5	3	5	5	4	3	3	3	3	2	5	4	2	2	3	2
150	1	1	1	2	3	4	4	4	4	2	2	2	2	2	2	2	4	3	3	3	3	3	2	4	4	3	3	3	3	3	2	4	4	3	3	3	3	2	3	4	4	4	4	2	2	2	2	4	4
151	2	4	4	3	3	4	4	4	4	2	3	3	3	3	4	2	2	3	3	3	4	3	2	1	2	2	2	4	3	5	2	1	2	2	2	4	3	3	3	4	4	4	4	2	3	3	3	4	4
152	1	4	4	4	2	2	2	2	4	4	4	3	3	3	2	2	2	4	4	4	3	3	4	3	5	3	4	3	2	5	4	3	5	3	4	3	2	4	2	2	2	2	4	4	4	3	3	2	4
153	2	3	3	2	2	4	4	3	3	2	2	2	3	3	4	4	3	3	3	3	2	3	4	2	2	2	2	2	2	5	4	2	2	2	2	2	2	2	2	4	4	3	3	2	2	2	3	3	3
154	1	5	5	3	3	3	4	3	3	3	3	4	4	4	3	3	3	3	3	4	5	2	2	3	3	3	4	5	4	5	2	3	3	3	4	5	4	3	3	3	4	3	3	3	3	4	4	3	3
155	1	2	2	3	2	2	2	3	3	3	3	3	3	3	3	3	3	3	3	3	3	4	4	3	1	3	2	3	2	2	4	3	1	3	2	3	2	3	2	2	2	3	3	3	3	3	3	3	3
156	2	1	1	3	3	3	3	3	3	4	3	4	3	3	3	3	3	3	2	4	3	2	2	2	3	4	4	3	3	5	2	2	3	4	4	3	3	3	3	3	3	3	3	4	3	4	3	3	3
157	2	3	3	2	2	4	4	4	2	3	2	2	2	2	2	2	2	3	3	4	3	4	5	5	5	3	4	3	5	3	5	5	5	3	4	3	5	2	2	4	4	4	2	3	2	2	2	4	2
158	1	5	5	3	3	4	4	4	3	3	3	4	2	2	2	4	3	3	3	3	3	3	4	4	4	3	3	3	4	2	2	2	4	3	3	3	3	3	3	4	4	4	3	3	3	4	2	4	3
159	1	3	3	3	2	4	4	4	3	2	3	4	2	4	2	3	3	3	3	2	3	2	4	4	4	3	2	3	4	2	4	2	3	3	3	3	2	3	2	4	4	4	3	2	3	4	2	4	3
160	1	5	5	2	4	3	3	3	4	2	2	2	2	3	2	3	3	3	4	3	2	4	3	3	3	4	2	2	2	2	3	2	3	3	3	4	3	2	4	3	3	3	4	2	2	2	2	3	4
161	1	1	1	3	2	3	3	3	3	3	3	3	3	4	3	4	2	3	3	3	3	2	3	3	3	3	3	3	3	3	4	3	4	2	3	3	3	3	4	5	5	5	3	4	3	5	3	5	3
162	1	2	2	3	2	3	3	3	3	3	3	3	3	3	2	3	3	3	3	3	3	2	3	3	3	3	3	3	3	3	3	2	3	3	3	3	3	3	5	3	4	5	4	2	3	4	5	5	4
163	2	5	5	3	3	3	3	3	4	2	3	2	3	3	3	2	2	2	3	3	3	3	3	3	3	4	2	3	2	3	3	3	2	2	2	3	3	2	2	2	2	2	2	2	2	2	2	2	2
164	2	5	5	3	2	3	3	3	2	2	3	2	3	3	3	4	4	4	2	2	3	2	3	3	3	2	2	3	2	3	3	3	4	4	4	2	2	4	2	1	2	2	4	3	4	2	2	1	2
165	2	3	3	3	3	3	3	3	3	2	3	3	3	3	3	3	2	4	2	3	3	3	3	3	3	3	2	3	3	3	3	3	3	2	4	2	3	3	3	3	3	3	3	2	3	3	3	3	3
166	2	2	2	2	3	2	2	4	2	2	2	2	2	2	2	3	3	4	4	2	2	3	2	2	4	2	2	2	2	2	2	2	3	3	4	4	2	2	3	2	2	4	2	2	2	2	2	4	2
167	1	1	1	2	3	3	4	3	2	2	2	2	3	2	3	2	2	3	2	4	2	3	3	4	3	2	2	2	2	3	2	3	2	2	3	2	4	2	3	3	4	3	2	2	2	2	3	3	2
168	1	3	3	2	2	2	3	3	2	2	2	2	2	2	2	2	2	2	2	3	2	2	2	3	3	2	2	2	2	2	2	2	2	2	2	2	3	2	2	2	3	3	2	2	2	2	2	3	2
169	1	4	4	3	2	3	3	3	3	3	3	2	2	2	2	3	2	2	3	4	3	2	3	3	3	3	3	3	2	2	2	2	3	2	2	3	4	5	3	2	2	3	5	3	5	4	3	3	5
170	2	2	2	3	2	3	3	2	3	3	3	3	4	3	4	3	3	3	4	3	3	2	3	3	2	3	3	3	3	4	3	4	3	3	3	4	3	2	2	4	4	3	5	5	2	4	3	3	5
171	1	5	5	3	3	2	2	3	2	3	3	3	2	3	3	3	3	2	3	3	3	3	2	2	3	2	3	3	3	2	3	3	3	3	2	3	3	3	4	5	5	5	3	4	3	5	3	5	3
172	2	1	1	4	2	3	2	3	4	4	4	4	3	2	3	2	4	3	3	3	4	2	3	2	3	4	4	4	4	3	2	3	2	4	3	3	3	3	5	3	4	5	4	2	3	4	5	5	4
173	1	2	2	3	2	3	3	3	3	3	3	3	3	3	3	3	2	3	2	3	3	2	3	3	3	3	3	3	3	3	3	3	3	2	3	2	3	2	2	2	2	2	2	2	2	2	2	2	2
174	2	2	2	3	3	4	3	2	4	3	3	3	3	3	3	2	3	4	2	2	3	3	4	3	2	4	3	3	3	3	3	3	2	3	4	2	2	2	2	2	3	2	1	2	2	3	4	2	1
175	1	5	5	2	3	4	3	3	2	2	2	2	2	2	3	3	3	3	3	3	2	3	4	3	3	2	2	2	2	2	2	3	3	3	3	3	3	3	4	3	3	5	5	4	3	2	5	5	5
176	1	1	1	2	2	4	4	4	4	2	2	2	4	3	3	3	4	3	3	3	2	2	4	4	4	4	2	2	2	4	3	3	3	4	3	3	3	4	4	5	4	4	4	4	4	4	5	4	4
177	2	2	2	4	3	4	3	3	4	2	4	3	3	3	3	3	3	3	2	4	4	3	4	3	3	4	2	4	3	3	3	3	3	3	3	2	4	2	1	3	3	4	3	2	2	2	3	4	3
178	1	5	5	3	2	3	4	3	2	2	3	3	3	3	3	3	3	3	3	3	3	2	3	4	3	2	2	3	3	3	3	3	3	3	3	3	3	4	2	1	2	2	4	3	4	2	2	2	4
179	2	1	2	4	3	2	3	2	3	3	4	3	4	3	3	3	3	3	3	3	4	3	2	3	2	3	3	4	3	4	3	3	3	3	3	3	3	3	3	3	5	3	4	3	3	4	3	3	4
180	2	3	3	3	4	4	4	4	5	2	3	2	5	5	5	4	4	4	3	5	3	4	4	4	4	5	2	3	2	5	5	5	4	4	4	3	5	3	4	4	4	4	5	2	3	2	5	4	5
181	2	4	4	3	3	2	4	4	3	3	3	3	3	2	4	4	3	3	3	3	3	3	2	4	4	3	3	3	3	3	2	4	4	3	3	3	3	3	3	2	4	4	3	3	3	3	3	4	3
182	1	4	4	4	2	3	3	2	2	2	4	3	3	3	3	2	2	2	4	3	4	2	3	3	2	2	2	4	3	3	3	3	2	2	2	4	3	4	2	3	3	2	2	2	4	3	3	2	2
183	1	5	5	3	3	4	3	5	3	4	3	2	5	4	3	5	3	4	3	2	3	3	4	3	5	3	4	3	2	5	4	3	5	3	4	3	2	3	3	4	3	5	3	4	3	2	5	5	3
184	1	1	1	3	3	4	2	2	2	2	3	3	3	4	2	2	2	2	3	3	3	3	4	2	2	2	2	3	3	3	4	2	2	2	2	3	3	3	3	4	2	2	2	2	3	3	3	2	2
185	1	1	1	5	2	2	3	4	3	3	5	4	5	2	3	4	3	3	5	4	5	2	2	3	4	3	3	5	4	5	2	3	4	3	3	5	4	5	2	2	3	4	3	3	5	4	5	4	3
186	2	3	3	3	2	4	2	3	4	3	3	3	3	4	2	3	4	3	3	3	4	2	1	2	2	4	3	4	2	2	1	2	2	4	3	4	2	3	2	4	2	3	4	3	3	3	3	3	4
187	2	5	5	2	2	2	2	2	2	2	2	3	2	2	2	2	3	3	2	3	3	3	3	5	3	4	3	3	4	3	3	5	3	4	3	3	4	2	2	2	2	2	2	2	2	3	2	2	2
188	1	3	3	3	3	4	3	3	3	2	3	4	2	4	3	3	3	2	3	4	5	5	5	3	5	5	5	5	5	2	5	3	5	5	5	5	5	3	3	4	3	3	3	2	3	4	2	3	3
189	1	5	5	5	4	3	5	5	5	5	5	5	5	3	5	5	5	5	5	5	2	2	1	5	4	5	2	2	2	5	1	5	4	5	2	2	2	5	4	3	5	5	5	5	5	5	5	5	5
190	1	2	2	3	4	4	3	5	5	3	3	2	2	4	3	5	5	3	2	2	2	2	1	4	3	4	2	2	2	4	1	4	3	4	2	2	2	3	4	4	3	5	5	3	3	2	2	5	5
191	2	1	1	2	3	4	4	5	5	3	2	2	2	4	4	5	5	3	2	2	5	5	5	5	5	5	3	5	5	2	5	5	5	5	3	5	5	2	3	4	4	5	5	3	2	2	2	5	5
192	1	2	2	2	2	3	2	2	3	2	2	1	5	3	2	2	3	2	2	2	3	3	2	4	4	3	3	3	3	3	2	4	4	3	3	3	3	2	2	3	2	2	3	2	2	1	5	2	3
193	2	5	5	4	3	5	4	5	4	4	4	4	2	5	4	5	4	4	4	4	4	3	2	1	2	2	2	4	3	5	2	1	2	2	2	4	3	4	3	5	4	5	4	4	4	4	2	5	4
194	1	3	3	4	3	2	3	5	3	2	4	3	5	2	3	5	3	2	4	3	3	3	4	3	5	3	4	3	2	5	4	3	5	3	4	3	2	4	3	2	3	5	3	2	4	3	5	5	3
195	2	5	5	5	3	2	2	3	5	3	5	4	3	2	2	3	5	3	5	4	2	3	4	2	2	2	2	2	2	5	4	2	2	2	2	2	2	5	3	2	2	3	5	3	5	4	3	3	5
196	1	1	1	2	2	4	4	3	5	5	2	4	3	4	4	3	5	5	2	4	5	2	2	3	3	3	4	5	4	5	2	3	3	3	4	5	4	2	2	4	4	3	5	5	2	4	3	3	5
197	1	4	4	3	4	5	5	5	3	4	3	5	3	5	5	5	3	4	3	5	3	4	4	3	1	3	2	3	2	2	4	3	1	3	2	3	2	3	4	5	5	5	3	4	3	5	3	5	3
198	2	4	4	2	3	4	4	4	4	2	2	2	2	2	2	2	4	3	3	3	3	2	2	2	3	4	4	3	3	5	2	2	3	4	4	3	3	2	3	4	4	4	4	2	2	2	2	4	4
199	2	2	2	3	3	4	4	4	4	2	3	3	3	3	4	2	2	3	3	3	2	3	3	4	3	4	3	2	3	2	4	3	2	3	2	3	3	3	3	4	4	4	4	2	3	3	3	4	4
200	2	5	5	4	2	2	2	2	4	4	4	3	3	3	2	2	2	4	4	4	2	3	3	3	3	3	3	2	3	3	2	2	2	2	2	4	4	4	2	2	2	2	4	4	4	3	3	2	4
201	1	2	2	2	2	4	4	3	3	2	2	2	3	3	4	4	3	3	3	3	4	3	3	3	3	2	2	4	2	4	3	3	3	3	4	3	3	2	2	4	4	3	3	2	2	2	3	3	3
202	1	1	1	3	3	3	4	3	3	3	3	4	4	4	3	3	3	3	3	4	2	4	3	4	3	3	3	2	3	2	3	3	2	2	3	3	3	3	3	3	4	3	3	3	3	4	4	3	3
203	1	3	3	3	2	2	2	3	3	3	3	3	3	3	3	3	3	3	3	3	3	3	3	3	2	2	3	3	3	3	3	3	3	3	4	2	2	3	2	2	2	3	3	3	3	3	3	3	3
204	1	5	5	3	3	3	3	3	3	4	3	4	3	3	3	3	3	3	2	4	2	3	3	3	3	3	3	2	3	2	3	4	3	2	2	4	4	3	3	3	3	3	3	4	3	4	3	3	3
205	2	1	1	2	2	4	4	4	2	3	2	2	2	2	2	2	2	3	3	4	3	3	2	3	4	3	3	3	3	3	3	3	3	3	4	4	4	3	4	3	3	5	5	4	3	2	5	5	5
206	2	3	3	3	3	4	4	4	3	3	3	4	2	2	2	4	3	3	3	3	3	3	4	2	2	3	3	3	3	3	3	4	3	3	3	3	2	4	4	5	4	4	4	4	4	4	5	4	4
207	2	4	4	3	2	4	4	4	3	2	3	4	2	4	2	3	3	3	3	2	4	3	2	2	2	4	4	4	4	3	4	2	3	4	3	3	3	2	1	3	3	4	3	2	2	2	3	4	3
208	2	2	2	2	4	3	3	3	4	2	2	2	2	3	2	3	3	3	4	3	2	4	3	3	3	4	2	2	2	2	3	2	3	3	3	4	3	4	2	1	2	2	4	3	4	2	2	2	4
209	1	5	5	3	2	3	3	3	3	3	3	3	3	4	3	4	2	3	3	3	3	2	3	3	3	3	3	3	3	3	4	3	4	2	3	3	3	3	3	3	5	3	4	3	3	4	3	3	4
210	1	2	2	3	2	3	3	3	3	3	3	3	3	3	2	3	3	3	3	3	3	2	3	3	3	3	3	3	3	3	3	2	3	3	3	3	3	3	4	4	4	4	5	2	3	2	5	4	5
211	2	1	1	3	3	3	3	3	4	2	3	2	3	3	3	2	2	2	3	3	3	3	3	3	3	4	2	3	2	3	3	3	2	2	2	3	3	3	3	2	4	4	3	3	3	3	3	4	3
212	1	2	2	3	2	3	3	3	2	2	3	2	3	3	3	4	4	4	2	2	3	2	3	3	3	2	2	3	2	3	3	3	4	4	4	2	2	4	2	3	3	2	2	2	4	3	3	2	2
213	2	5	5	3	3	3	3	3	3	2	3	3	3	3	3	3	2	4	2	3	3	3	3	3	3	3	2	3	3	3	3	3	3	2	4	2	3	3	3	4	3	5	3	4	3	2	5	5	3
214	2	5	5	2	3	2	2	4	2	2	2	2	2	2	2	3	3	4	4	2	2	3	2	2	4	2	2	2	2	2	2	2	3	3	4	4	2	3	3	4	2	2	2	2	3	3	3	2	2
215	1	4	3	2	3	3	4	3	2	2	2	2	3	2	3	2	2	3	2	4	2	3	3	4	3	2	2	2	2	3	2	3	2	2	3	2	4	5	2	2	3	4	3	3	5	4	5	4	3
216	1	2	2	2	2	2	3	3	2	2	2	2	2	2	2	2	2	2	2	3	2	2	2	3	3	2	2	2	2	2	2	2	2	2	2	2	3	3	2	4	2	3	4	3	3	3	3	3	4
217	1	1	1	3	2	3	3	3	3	3	3	2	2	2	2	3	2	2	3	4	3	2	3	3	3	3	3	3	2	2	2	2	3	2	2	3	4	3	2	3	3	3	3	3	3	2	2	3	3
218	2	3	3	3	2	3	3	2	3	3	3	3	4	3	4	3	3	3	4	3	3	2	3	3	2	3	3	3	3	4	3	4	3	3	3	4	3	3	2	3	3	2	3	3	3	3	4	2	3
219	1	4	4	3	3	2	2	3	2	3	3	3	2	3	3	3	3	2	3	3	3	3	2	2	3	2	3	3	3	2	3	3	3	3	2	3	3	3	3	2	2	3	2	3	3	3	2	3	2
220	2	2	2	4	2	3	2	3	4	4	4	4	3	2	3	2	4	3	3	3	4	2	3	2	3	4	4	4	4	3	2	3	2	4	3	3	3	4	2	3	2	3	4	4	4	4	3	3	4
221	2	5	5	3	2	3	3	3	3	3	3	3	3	3	3	3	2	3	2	3	3	2	3	3	3	3	3	3	3	3	3	3	3	2	3	2	3	3	2	3	3	3	3	3	3	3	3	3	3
222	2	1	1	3	3	4	3	2	4	3	3	3	3	3	3	2	3	4	2	2	3	3	4	3	2	4	3	3	3	3	3	3	2	3	4	2	2	3	3	4	3	2	4	3	3	3	3	2	4
223	1	1	1	2	3	4	3	3	2	2	2	2	2	2	3	3	3	3	3	3	2	3	4	3	3	2	2	2	2	2	2	3	3	3	3	3	3	2	3	4	3	3	2	2	2	2	2	3	2
224	1	2	3	2	2	4	4	4	4	2	2	2	4	3	3	3	4	3	3	3	2	2	4	4	4	4	2	2	2	4	3	3	3	4	3	3	3	2	2	4	4	4	4	2	2	2	4	4	4
225	2	5	5	4	3	4	3	3	4	2	4	3	3	3	3	3	3	3	2	4	4	2	1	2	2	4	3	4	2	2	1	2	2	4	3	4	2	4	3	4	3	3	4	2	4	3	3	3	4
226	1	3	3	3	2	3	4	3	2	2	3	3	3	3	3	3	3	3	3	3	3	3	3	5	3	4	3	3	4	3	3	5	3	4	3	3	4	3	2	3	4	3	2	2	3	3	3	3	2
227	2	5	5	4	3	2	3	2	3	3	4	3	4	3	3	3	3	3	3	3	5	5	5	3	5	5	5	5	5	2	5	3	5	5	5	5	5	4	3	2	3	2	3	3	4	3	4	2	3
228	1	1	1	3	2	4	2	3	4	3	3	3	3	4	2	3	4	3	3	3	2	2	1	5	4	5	2	2	2	5	1	5	4	5	2	2	2	3	2	4	2	3	4	3	3	3	3	3	4
229	1	3	3	2	2	2	2	2	2	2	2	3	2	2	2	2	3	3	2	3	2	2	1	4	3	4	2	2	2	4	1	4	3	4	2	2	2	2	2	2	2	2	2	2	2	3	2	2	2
230	2	3	4	3	3	4	3	3	3	2	3	4	2	4	3	3	3	2	3	4	5	5	5	5	5	5	3	5	5	2	5	5	5	5	3	5	5	3	3	4	3	3	3	2	3	4	2	3	3
231	2	4	4	3	4	3	3	3	3	3	3	3	3	3	3	3	3	3	3	3	3	3	2	4	4	3	3	3	3	3	2	4	4	3	3	3	3	3	4	3	3	3	3	3	3	3	3	3	3
232	2	5	5	3	4	4	3	3	3	3	3	2	2	4	3	3	3	3	2	2	4	3	2	1	2	2	2	4	3	5	2	1	2	2	2	4	3	3	4	4	3	3	3	3	3	2	2	3	3
233	1	1	1	2	3	4	4	3	3	3	2	2	2	4	4	3	3	3	2	2	3	3	4	3	5	3	4	3	2	5	4	3	5	3	4	3	2	2	3	4	4	3	3	3	2	2	2	3	3
234	1	1	1	2	2	3	2	2	3	2	2	3	3	3	2	2	3	2	2	2	2	3	4	2	2	2	2	2	2	5	4	2	2	2	2	2	2	2	2	3	2	2	3	2	2	3	3	2	3
235	1	5	5	4	3	3	4	3	4	4	4	4	2	3	4	3	4	4	4	4	5	2	2	3	3	3	4	5	4	5	2	3	3	3	4	5	4	4	3	3	4	3	4	4	4	4	2	3	4
236	2	5	5	4	3	2	3	3	3	2	4	3	3	2	3	3	3	2	4	3	3	4	4	3	1	3	2	3	2	2	4	3	1	3	2	3	2	4	3	2	3	3	3	2	4	3	3	3	3
237	1	3	3	3	3	2	2	3	3	3	3	4	3	2	2	3	3	3	3	4	3	2	2	2	3	4	4	3	3	5	2	2	3	4	4	3	3	3	3	2	2	3	3	3	3	4	3	3	3
238	2	2	2	2	2	4	4	3	3	3	2	4	3	4	4	3	3	3	2	4	2	4	3	4	2	2	2	2	2	2	2	4	4	3	2	3	2	2	2	4	4	3	3	3	2	4	3	3	3
239	2	1	1	3	4	3	3	3	3	4	3	3	3	3	3	3	3	4	3	3	2	2	2	2	2	2	2	2	3	3	3	1	2	3	2	2	2	3	4	3	3	3	3	4	3	3	3	3	3
240	1	4	4	3	3	3	4	3	4	2	3	4	3	3	4	3	4	2	3	4	5	4	5	4	3	3	4	5	3	4	2	5	4	2	2	2	3	3	3	3	4	3	4	2	3	4	3	3	4
241	1	4	4	4	3	3	3	3	3	3	3	3	3	3	2	2	4	4	4	2	2	4	3	2	3	4	2	2	2	5	4	2	2	1	1	1	1	4	3	3	3	3	3	3	3	3	3	3	3
242	1	2	2	2	3	2	2	3	2	3	2	3	4	2	1	3	4	4	3	3	2	3	2	2	3	2	3	2	3	4	2	1	3	4	4	3	3	2	3	2	2	3	2	3	2	3	4	3	2
243	2	5	5	2	2	4	2	3	4	3	2	4	5	5	5	4	3	4	2	5	3	2	4	3	3	2	2	3	3	4	2	4	2	3	4	2	3	2	2	4	2	3	4	3	2	4	5	3	4
244	1	1	1	5	5	5	3	4	3	1	5	5	5	5	5	4	5	5	5	5	4	3	4	3	4	3	3	4	3	4	3	3	4	2	2	3	3	5	5	5	3	4	3	1	5	5	5	4	3
245	2	1	1	5	3	3	3	3	3	4	5	5	3	5	5	2	2	2	1	2	3	3	4	4	3	3	4	3	3	3	4	3	3	4	2	3	3	5	3	3	3	3	3	4	5	5	3	3	3
246	2	2	2	3	2	2	1	2	3	2	3	2	3	3	1	3	3	3	3	4	4	4	4	4	2	2	3	4	4	3	3	2	2	3	2	3	3	3	2	2	1	2	3	2	3	2	3	2	3
247	2	5	5	3	2	3	4	3	2	5	3	2	2	1	2	2	3	2	3	2	2	3	3	4	3	4	3	2	3	2	4	3	2	3	2	3	3	3	2	3	4	3	2	5	3	2	2	3	2
248	1	1	1	3	5	4	4	3	3	4	3	3	3	2	2	3	3	4	3	3	2	3	3	3	3	3	3	2	3	3	2	2	2	2	2	4	4	3	5	4	4	3	3	4	3	3	3	3	3
249	1	3	3	2	2	2	2	4	1	5	2	2	2	3	3	3	3	3	3	3	2	2	2	2	4	1	5	2	2	2	3	3	3	3	3	3	3	2	2	2	2	4	1	5	2	2	2	4	1
250	2	4	4	2	2	2	2	3	1	2	2	2	2	3	3	2	3	2	1	2	2	2	2	2	3	1	2	2	2	2	3	3	2	3	2	1	2	2	2	2	2	3	1	2	2	2	2	3	1
251	1	1	2	4	5	5	4	5	3	2	4	4	4	2	3	3	4	3	2	4	4	5	5	4	5	3	2	4	4	4	2	3	3	4	3	2	4	4	5	5	4	5	3	2	4	4	4	5	3
252	2	5	5	5	4	3	5	5	5	5	5	5	5	5	5	4	4	3	5	5	5	4	3	5	5	5	5	5	5	5	5	5	4	4	3	5	5	5	4	3	5	5	5	5	5	5	5	5	5
253	2	1	1	3	5	4	3	4	4	3	3	2	4	3	3	2	2	4	3	1	3	5	4	3	4	4	3	3	2	4	3	3	2	2	4	3	1	3	5	4	3	4	4	3	3	2	4	4	4
254	1	1	1	2	3	4	4	5	5	3	2	2	2	5	5	4	3	4	4	5	2	3	4	4	5	5	3	2	2	2	5	5	4	3	4	4	5	3	4	3	3	5	5	4	3	2	5	5	5
255	1	2	2	2	2	3	2	2	3	2	2	1	5	3	2	1	2	3	2	2	2	2	3	2	2	3	2	2	1	5	3	2	1	2	3	2	2	4	4	5	4	4	4	4	4	4	5	4	4
256	1	1	1	2	3	5	4	4	2	3	2	3	1	5	5	3	5	4	2	2	2	3	5	4	4	2	3	2	3	1	5	5	3	5	4	2	2	2	1	3	3	4	3	2	2	2	3	4	3
257	2	2	3	2	2	4	4	2	2	3	2	3	3	3	2	2	4	2	3	2	2	2	4	4	2	2	3	2	3	3	3	2	2	4	2	3	2	4	2	1	2	2	4	3	4	2	2	2	4
258	1	5	5	3	5	3	4	3	5	4	3	5	3	4	5	5	2	4	5	4	3	5	3	4	3	5	4	3	5	3	4	5	5	2	4	5	4	3	3	3	5	3	4	3	3	4	3	3	4
259	2	3	3	2	4	3	4	2	2	2	2	2	2	2	4	4	3	2	3	2	2	4	3	4	2	2	2	2	2	2	2	4	4	3	2	3	2	3	4	4	4	4	5	2	3	2	5	4	5
260	2	2	2	2	2	2	2	2	2	2	2	3	3	3	1	2	3	2	2	2	2	2	2	2	2	2	2	2	3	3	3	1	2	3	2	2	2	3	3	2	4	4	3	3	3	3	3	4	3
261	2	1	1	5	4	5	4	3	3	4	5	3	4	2	5	4	2	2	2	3	4	2	1	2	2	4	3	4	2	2	1	2	2	4	3	4	2	4	2	3	3	2	2	2	4	3	3	2	2
262	1	5	5	2	4	3	2	3	4	2	2	2	5	4	2	2	1	1	1	1	3	3	3	5	3	4	3	3	4	3	3	5	3	4	3	3	4	3	3	4	3	5	3	4	3	2	5	5	3
263	1	4	4	3	3	4	4	1	2	4	3	2	3	4	2	3	1	3	3	3	5	5	5	3	5	5	5	5	5	2	5	3	5	5	5	5	5	3	3	4	2	2	2	2	3	3	3	2	2
264	2	3	3	2	3	4	3	2	3	3	2	3	3	4	4	4	3	4	4	3	2	2	1	5	4	5	2	2	2	5	1	5	4	5	2	2	2	5	2	2	3	4	3	3	5	4	5	4	3
265	1	5	5	3	3	2	4	4	3	3	3	3	3	2	4	4	3	3	3	3	2	2	1	4	3	4	2	2	2	4	1	4	3	4	2	2	2	3	2	4	2	3	4	3	3	3	3	3	4
266	1	1	1	4	2	3	3	2	2	2	4	3	3	3	3	2	2	2	4	3	5	5	5	5	5	5	3	5	5	2	5	5	5	5	3	5	5	4	2	3	3	2	2	2	4	3	3	2	2
267	2	1	1	3	3	4	3	5	3	4	3	2	5	4	3	5	3	4	3	2	3	3	2	4	4	3	3	3	3	3	2	4	4	3	3	3	3	3	3	4	3	5	3	4	3	2	5	5	3
268	1	4	4	3	3	4	2	2	2	2	3	3	3	4	2	2	2	2	3	3	4	3	2	1	2	2	2	4	3	5	2	1	2	2	2	4	3	3	3	4	2	2	2	2	3	3	3	2	2
269	2	5	5	5	2	2	3	4	3	3	5	4	5	2	3	4	3	3	5	4	3	3	4	3	5	3	4	3	2	5	4	3	5	3	4	3	2	5	2	2	3	4	3	3	5	4	5	4	3
270	2	3	3	3	2	4	2	3	4	3	3	3	3	4	2	3	4	3	3	3	2	3	4	2	2	2	2	2	2	5	4	2	2	2	2	2	2	3	2	4	2	3	4	3	3	3	3	3	4
271	1	4	4	2	2	2	2	2	2	2	2	3	2	2	2	2	3	3	2	3	5	2	2	3	3	3	4	5	4	5	2	3	3	3	4	5	4	2	2	2	2	2	2	2	2	3	2	2	2
272	1	3	3	3	3	4	3	3	3	2	3	4	2	4	3	3	3	2	3	4	3	4	4	3	1	3	2	3	2	2	4	3	1	3	2	3	2	3	3	4	3	3	3	2	3	4	2	3	3
273	1	5	5	5	4	3	5	5	5	5	5	5	5	3	5	5	5	5	5	5	3	2	2	2	3	4	4	3	3	5	2	2	3	4	4	3	3	5	4	3	5	5	5	5	5	5	5	5	5
274	2	1	1	3	4	4	3	5	5	3	3	2	2	4	3	5	5	3	2	2	3	4	4	3	5	5	3	3	2	2	4	3	5	5	3	2	2	3	4	4	3	5	5	3	3	2	2	5	5
275	1	1	1	2	3	4	4	5	5	3	2	2	2	4	4	5	5	3	2	2	2	3	4	4	5	5	3	2	2	2	4	4	5	5	3	2	2	2	3	4	4	5	5	3	2	2	2	5	5
276	2	3	3	2	2	3	2	2	3	2	2	1	5	3	2	2	3	2	2	2	2	2	3	2	2	3	2	2	1	5	3	2	2	3	2	2	2	2	2	3	2	2	3	2	2	1	5	2	3
277	2	5	5	4	3	5	4	5	4	4	4	4	2	5	4	5	4	4	4	4	4	3	5	4	5	4	4	4	4	2	5	4	5	4	4	4	4	4	3	5	4	5	4	4	4	4	2	5	4
278	2	1	1	4	3	2	3	5	3	2	4	3	5	2	3	5	3	2	4	3	4	3	2	3	5	3	2	4	3	5	2	3	5	3	2	4	3	4	3	2	3	5	3	2	4	3	5	5	3
279	1	3	3	5	3	2	2	3	5	3	5	4	3	2	2	3	5	3	5	4	5	3	2	2	3	5	3	5	4	3	2	2	3	5	3	5	4	5	3	2	2	3	5	3	5	4	3	3	5
280	1	1	1	2	2	4	4	3	5	5	2	4	3	4	4	3	5	5	2	4	2	2	4	4	3	5	5	2	4	3	4	4	3	5	5	2	4	2	2	4	4	3	5	5	2	4	3	3	5
281	1	2	2	3	4	5	5	5	3	4	3	5	3	5	5	5	3	4	3	5	3	4	5	5	5	3	4	3	5	3	5	5	5	3	4	3	5	3	4	5	5	5	3	4	3	5	3	5	3
282	1	5	5	3	5	3	4	5	4	2	3	4	5	3	4	5	4	2	3	4	3	5	3	4	5	4	2	3	4	5	3	4	5	4	2	3	4	3	5	3	4	5	4	2	3	4	5	5	4
283	2	1	1	4	3	3	3	3	3	3	3	3	3	3	2	2	4	4	4	2	4	3	3	3	3	3	3	3	3	3	3	2	2	4	4	4	2	2	2	2	2	2	2	2	2	2	2	2	2
284	2	4	4	1	4	3	3	5	2	3	1	1	3	3	4	2	5	2	2	5	1	4	3	3	5	2	3	1	1	3	3	4	2	5	2	2	5	2	2	2	3	2	1	2	2	3	4	2	1
285	2	4	4	4	1	3	2	2	2	2	4	4	4	2	3	2	1	3	2	3	4	1	3	2	2	2	2	4	4	4	2	3	2	1	3	2	3	3	4	3	3	5	5	4	3	2	5	5	5
286	1	4	4	4	4	4	4	3	3	5	4	4	4	3	3	4	5	4	2	3	4	4	4	4	3	3	5	4	4	4	3	3	4	5	4	2	3	4	4	5	4	4	4	4	4	4	5	4	4
287	1	5	5	4	2	3	4	4	5	2	4	4	4	3	3	5	2	3	3	4	4	2	3	4	4	5	2	4	4	4	3	3	5	2	3	3	4	2	1	3	3	4	3	2	2	2	3	4	3
288	2	1	1	5	2	3	3	4	2	4	5	5	5	4	2	2	4	2	3	4	5	2	3	3	4	2	4	5	5	5	4	2	2	4	2	3	4	4	2	1	2	2	4	3	4	2	2	2	4
289	1	1	1	5	5	5	3	4	2	2	5	2	3	2	5	2	2	4	4	5	5	5	5	3	4	2	2	5	2	3	2	5	2	2	4	4	5	3	3	3	5	3	4	3	3	4	3	3	4
290	2	2	2	1	2	2	2	3	2	2	1	1	1	5	2	3	4	2	2	2	1	2	2	2	3	2	2	1	1	1	5	2	3	4	2	2	2	1	2	2	2	3	2	2	1	1	1	3	2
291	1	1	1	5	3	3	4	2	4	3	5	5	5	4	4	5	3	3	1	2	5	3	3	4	2	4	3	5	5	5	4	4	5	3	3	1	2	5	3	3	4	2	4	3	5	5	5	2	4
292	2	2	2	2	3	4	4	4	4	2	2	2	2	2	2	2	4	3	3	3	2	3	4	4	4	4	2	2	2	2	2	2	2	4	3	3	3	2	3	4	4	4	4	2	2	2	2	4	4
293	1	5	5	3	3	4	4	4	4	2	3	3	3	3	4	2	2	3	3	3	3	3	4	4	4	4	2	3	3	3	3	4	2	2	3	3	3	3	3	4	4	4	4	2	3	3	3	4	4
294	2	3	3	4	2	2	2	2	4	4	4	3	3	3	2	2	2	4	4	4	4	2	2	2	2	4	4	4	3	3	3	2	2	2	4	4	4	4	2	2	2	2	4	4	4	3	3	2	4
295	2	2	2	2	2	4	4	3	3	2	2	2	3	3	4	4	3	3	3	3	2	2	4	4	3	3	2	2	2	3	3	4	4	3	3	3	3	2	2	4	4	3	3	2	2	2	3	3	3
296	2	1	1	3	3	3	4	3	3	3	3	4	4	4	3	3	3	3	3	4	3	3	3	4	3	3	3	3	4	4	4	3	3	3	3	3	4	3	3	3	4	3	3	3	3	4	4	3	3
297	1	2	3	3	2	2	2	3	3	3	3	3	3	3	3	3	3	3	3	3	3	2	4	3	3	2	2	3	3	4	2	4	2	3	4	2	3	3	2	2	2	3	3	3	3	3	3	3	3
298	1	3	4	3	3	3	3	3	3	4	3	4	3	3	3	3	3	3	2	4	4	3	4	3	4	3	3	4	3	4	3	3	4	2	2	3	3	3	3	3	3	3	3	4	3	4	3	3	3
299	2	2	2	2	2	4	4	4	2	3	2	2	2	2	2	2	2	3	3	4	3	3	4	4	3	3	4	3	3	3	4	3	3	4	2	3	3	2	2	4	4	4	2	3	2	2	2	4	2
300	1	5	5	3	3	4	4	4	3	3	3	4	2	2	2	4	3	3	3	3	4	4	4	4	2	2	3	4	4	3	3	2	2	3	2	3	3	3	3	4	4	4	3	3	3	4	2	4	3
301	2	1	1	3	2	4	4	4	3	2	3	4	2	4	2	3	3	3	3	2	2	3	3	4	3	4	3	2	3	2	4	3	2	3	2	3	3	3	2	4	4	4	3	2	3	4	2	4	3
302	1	1	1	2	4	3	3	3	4	2	2	2	2	3	2	3	3	3	4	3	2	3	3	3	3	3	3	2	3	3	2	2	2	2	2	4	4	2	4	3	3	3	4	2	2	2	2	3	4
303	1	2	2	3	2	3	3	3	3	3	3	3	3	4	3	4	2	3	3	3	3	2	3	3	3	3	3	3	3	3	4	3	4	2	3	3	3	3	2	3	3	3	3	3	3	3	3	3	3
304	2	5	5	3	2	3	3	3	3	3	3	3	3	3	2	3	3	3	3	3	3	2	3	3	3	3	3	3	3	3	3	2	3	3	3	3	3	3	2	3	3	3	3	3	3	3	3	3	3
305	2	4	4	3	3	3	3	3	4	2	3	2	3	3	3	2	2	2	3	3	3	3	3	3	3	4	2	3	2	3	3	3	2	2	2	3	3	3	3	3	3	3	4	2	3	2	3	3	4
306	2	3	3	3	2	3	3	3	2	2	3	2	3	3	3	4	4	4	2	2	3	2	3	3	3	2	2	3	2	3	3	3	4	4	4	2	2	3	2	3	3	3	2	2	3	2	3	3	2
307	1	4	4	3	3	3	3	3	3	2	3	3	3	3	3	3	2	4	2	3	3	3	3	3	3	3	2	3	3	3	3	3	3	2	4	2	3	3	3	3	3	3	3	2	3	3	3	3	3
308	2	3	3	2	3	2	2	4	2	2	2	2	2	2	2	3	3	4	4	2	2	3	2	2	4	2	2	2	2	2	2	2	3	3	4	4	2	2	3	2	2	4	2	2	2	2	2	4	2
309	1	3	3	2	3	3	4	3	2	2	2	2	3	2	3	2	2	3	2	4	2	3	3	4	3	2	2	2	2	3	2	3	2	2	3	2	4	2	3	3	4	3	2	2	2	2	3	3	2
310	1	4	4	2	2	2	3	3	2	2	2	2	2	2	2	2	2	2	2	3	2	2	2	3	3	2	2	2	2	2	2	2	2	2	2	2	3	2	2	2	3	3	2	2	2	2	2	3	2
311	1	4	4	3	2	3	3	3	3	3	3	2	2	2	2	3	2	2	3	4	3	2	3	3	3	3	3	3	2	2	2	2	3	2	2	3	4	3	2	3	3	3	3	3	3	2	2	3	3
312	2	4	4	3	2	3	3	2	3	3	3	3	4	3	4	3	3	3	4	3	3	2	3	3	2	3	3	3	3	4	3	4	3	3	3	4	3	3	2	3	3	2	3	3	3	3	4	2	3
313	1	2	2	3	3	2	2	3	2	3	3	3	2	3	3	3	3	2	3	3	3	3	2	2	3	2	3	3	3	2	3	3	3	3	2	3	3	3	3	2	2	3	2	3	3	3	2	3	2
314	2	2	3	4	2	3	2	3	4	4	4	4	3	2	3	2	4	3	3	3	4	2	3	2	3	4	4	4	4	3	2	3	2	4	3	3	3	4	2	3	2	3	4	4	4	4	3	3	4
315	2	3	3	3	2	3	3	3	3	3	3	3	3	3	3	3	2	3	2	3	3	2	3	3	3	3	3	3	3	3	3	3	3	2	3	2	3	3	2	3	3	3	3	3	3	3	3	3	3
316	1	4	4	3	3	4	3	2	4	3	3	3	3	3	3	2	3	4	2	2	3	3	4	3	2	4	3	3	3	3	3	3	2	3	4	2	2	3	3	4	3	2	4	3	3	3	3	2	4
317	2	1	1	2	3	4	3	3	2	2	2	2	2	2	3	3	3	3	3	3	2	3	4	3	3	2	2	2	2	2	2	3	3	3	3	3	3	2	3	4	3	3	2	2	2	2	2	3	2
318	2	3	3	2	2	4	4	4	4	2	2	2	4	3	3	3	4	3	3	3	4	2	1	2	2	4	3	4	2	2	1	2	2	4	3	4	2	2	2	4	4	4	4	2	2	2	4	4	4
319	1	4	4	4	3	4	3	3	4	2	4	3	3	3	3	3	3	3	2	4	3	3	3	5	3	4	3	3	4	3	3	5	3	4	3	3	4	4	3	4	3	3	4	2	4	3	3	3	4
320	1	2	2	3	2	3	4	3	2	2	3	3	3	3	3	3	3	3	3	3	5	5	5	3	5	5	5	5	5	2	5	3	5	5	5	5	5	3	2	3	4	3	2	2	3	3	3	3	2
321	1	5	5	4	3	2	3	2	3	3	4	3	4	3	3	3	3	3	3	3	2	2	1	5	4	5	2	2	2	5	1	5	4	5	2	2	2	4	3	2	3	2	3	3	4	3	4	2	3
322	2	1	1	3	4	4	4	3	3	3	3	4	2	2	3	2	3	3	2	3	2	2	1	4	3	4	2	2	2	4	1	4	3	4	2	2	2	3	4	4	4	3	3	3	3	4	2	3	3
323	1	1	1	3	3	3	3	3	3	3	3	2	2	4	2	2	2	2	3	2	5	5	5	5	5	5	3	5	5	2	5	5	5	5	3	5	5	3	3	3	3	3	3	3	3	2	2	3	3
324	2	2	2	3	3	3	4	3	3	3	3	3	3	3	3	3	4	4	4	4	3	3	2	4	4	3	3	3	3	3	2	4	4	3	3	3	3	3	3	3	4	3	3	3	3	3	3	3	3
325	2	5	5	3	3	3	3	3	3	3	3	3	2	2	3	2	2	3	3	2	4	3	2	1	2	2	2	4	3	5	2	1	2	2	2	4	3	3	3	3	3	3	3	3	3	3	2	3	3
326	2	4	4	3	3	3	4	3	3	3	3	2	3	3	3	2	2	3	3	2	3	3	4	3	5	3	4	3	2	5	4	3	5	3	4	3	2	3	3	3	4	3	3	3	3	2	3	3	3
327	1	2	2	3	2	2	2	4	4	3	3	2	2	4	4	3	3	3	2	2	2	3	4	2	2	2	2	2	2	5	4	2	2	2	2	2	2	3	2	2	2	4	4	3	3	2	2	4	4
328	1	1	1	3	3	3	3	3	3	3	3	3	3	4	3	3	3	4	2	2	5	2	2	3	3	3	4	5	4	5	2	3	3	3	4	5	4	3	3	3	3	3	3	3	3	3	3	3	3
329	2	1	1	3	2	2	3	3	3	4	3	3	2	4	3	3	4	3	2	2	3	4	4	3	1	3	2	3	2	2	4	3	1	3	2	3	2	3	2	2	3	3	3	4	3	3	2	3	3
330	1	3	3	2	3	3	3	3	4	3	2	2	4	3	3	3	4	4	4	2	3	2	2	2	3	4	4	3	3	5	2	2	3	4	4	3	3	2	3	3	3	3	4	3	2	2	4	3	4
331	2	1	1	3	3	3	3	3	3	3	3	2	2	3	2	3	4	2	2	3	2	3	3	4	3	4	3	2	3	2	4	3	2	3	2	3	3	3	3	3	3	3	3	3	3	2	2	3	3
332	2	5	5	3	2	3	3	3	4	2	3	2	3	3	4	4	3	3	4	3	2	3	3	3	3	3	3	2	3	3	2	2	2	2	2	4	4	3	2	3	3	3	4	2	3	2	3	3	4
333	2	5	5	3	3	3	2	2	2	4	3	4	3	3	3	3	4	3	2	3	3	3	3	2	2	2	4	3	4	3	3	3	3	4	3	2	3	3	3	3	2	2	2	4	3	4	3	2	2
334	1	3	3	2	3	3	3	3	4	3	2	2	2	3	2	2	2	3	2	2	2	3	3	3	3	4	3	2	2	2	3	2	2	2	3	2	2	2	3	3	3	3	4	3	2	2	2	3	4
335	2	2	2	3	2	4	3	3	2	2	3	3	4	2	4	2	3	4	2	3	3	2	4	3	3	2	2	3	3	4	2	4	2	3	4	2	3	3	2	4	3	3	2	2	3	3	4	3	2
336	2	1	1	4	3	4	3	4	3	3	4	3	4	3	3	4	2	2	3	3	4	3	4	3	4	3	3	4	3	4	3	3	4	2	2	3	3	4	3	4	3	4	3	3	4	3	4	4	3
337	2	3	3	3	3	4	4	3	3	4	3	3	3	4	3	3	4	2	3	3	3	3	4	4	3	3	4	3	3	3	4	3	3	4	2	3	3	5	3	2	2	3	5	3	5	4	3	3	5
338	1	4	4	4	4	4	4	2	2	3	4	4	3	3	2	2	3	2	3	3	4	4	4	4	2	2	3	4	4	3	3	2	2	3	2	3	3	2	2	4	4	3	5	5	2	4	3	3	5
339	1	2	2	5	3	2	2	5	4	5	5	5	4	2	3	5	4	3	2	3	5	3	2	2	5	4	5	5	5	4	2	3	5	4	3	2	3	3	4	5	5	5	3	4	3	5	3	5	3
340	2	5	5	5	2	4	2	4	5	5	5	4	3	4	4	5	4	2	2	4	5	2	4	2	4	5	5	5	4	3	4	4	5	4	2	2	4	3	5	3	4	5	4	2	3	4	5	5	4
341	1	1	1	3	2	4	2	5	5	4	3	3	4	2	3	4	3	5	4	1	3	2	4	2	5	5	4	3	3	4	2	3	4	3	5	4	1	2	2	2	2	2	2	2	2	2	2	2	2
342	1	1	1	4	3	2	3	3	3	2	4	4	3	5	3	4	3	5	5	5	4	3	2	3	3	3	2	4	4	3	5	3	4	3	5	5	5	2	2	2	3	2	1	2	2	3	4	2	1
343	1	2	2	2	3	2	3	1	1	4	2	2	2	3	2	3	3	5	3	3	2	3	2	3	1	1	4	2	2	2	3	2	3	3	5	3	3	3	4	3	3	5	5	4	3	2	5	5	5
344	1	5	5	3	3	2	5	3	4	3	3	4	5	4	4	4	3	3	3	3	3	3	2	5	3	4	3	3	4	5	4	4	4	3	3	3	3	4	4	5	4	4	4	4	4	4	5	4	4
345	2	4	4	3	2	2	3	4	5	5	3	3	3	3	2	4	4	2	2	5	3	2	2	3	4	5	5	3	3	3	3	2	4	4	2	2	5	2	1	3	3	4	3	2	2	2	3	4	3
346	2	3	3	5	2	3	5	5	4	5	5	5	5	5	3	4	5	3	4	5	5	2	3	5	5	4	5	5	5	5	5	3	4	5	3	4	5	4	2	1	2	2	4	3	4	2	2	2	4
347	2	2	2	3	3	2	3	4	3	3	3	3	3	3	3	3	3	4	4	4	3	3	2	3	4	3	3	3	3	3	3	3	3	3	4	4	4	3	3	3	5	3	4	3	3	4	3	3	4
348	2	5	5	3	3	4	2	2	3	3	3	3	3	3	4	3	3	3	3	2	3	3	4	2	2	3	3	3	3	3	3	4	3	3	3	3	2	3	3	4	2	2	3	3	3	3	3	2	3
349	2	3	3	4	3	2	2	2	4	4	4	4	3	4	2	3	4	3	3	3	3	3	4	3	5	3	4	3	2	5	4	3	5	3	4	3	2	4	3	2	2	2	4	4	4	4	3	2	4
350	1	4	4	3	3	4	4	3	3	3	3	3	3	3	3	4	3	3	3	3	3	3	4	2	2	2	2	3	3	3	4	2	2	2	2	3	3	3	3	4	4	3	3	3	3	3	3	3	3
351	1	4	4	4	4	3	3	3	3	3	4	3	3	3	3	2	3	4	3	4	5	2	2	3	4	3	3	5	4	5	2	3	4	3	3	5	4	4	4	3	3	3	3	3	4	3	3	3	3
352	1	4	4	3	3	3	3	3	3	3	3	3	3	3	3	3	3	3	3	3	3	2	4	2	3	4	3	3	3	3	4	2	3	4	3	3	3	3	3	3	3	3	3	3	3	3	3	3	3
353	2	3	3	4	3	3	3	3	3	2	4	4	3	2	4	4	3	3	3	3	2	2	2	2	2	2	2	2	3	2	2	2	2	3	3	2	3	4	3	3	3	3	3	2	4	4	3	3	3
354	2	3	3	4	2	2	2	2	3	3	4	4	4	3	3	2	2	2	4	3	3	3	4	3	3	3	2	3	4	2	4	3	3	3	2	3	4	4	2	2	2	2	3	3	4	4	4	2	3
355	2	5	5	3	3	2	4	4	3	3	3	3	3	2	4	4	3	3	3	3	5	4	3	5	5	5	5	5	5	5	3	5	5	5	5	5	5	3	3	2	4	4	3	3	3	3	3	4	3
356	2	1	2	4	2	3	3	2	2	2	4	3	3	3	3	2	2	2	4	3	3	4	4	3	5	5	3	3	2	2	4	3	5	5	3	2	2	4	2	3	3	2	2	2	4	3	3	2	2
357	2	1	1	3	3	4	3	3	3	4	3	2	3	4	3	3	3	4	3	2	2	3	4	4	5	5	3	2	2	2	4	4	5	5	3	2	2	3	3	4	3	3	3	4	3	2	3	3	3
358	1	3	3	3	3	4	2	2	2	2	3	3	3	4	2	2	2	2	3	3	2	2	3	2	2	3	2	2	1	5	3	2	2	3	2	2	2	3	3	4	2	2	2	2	3	3	3	2	2
359	1	1	1	3	2	2	3	4	3	3	3	4	3	2	3	4	3	3	3	4	3	2	2	3	4	3	3	3	4	3	2	3	4	3	3	3	4	3	2	2	3	4	3	3	3	4	3	4	3
360	1	3	3	3	4	4	4	3	3	3	3	4	2	2	3	2	3	3	2	3	3	4	4	4	3	3	3	3	4	2	2	3	2	3	3	2	3	3	4	4	4	3	3	3	3	4	2	3	3
361	2	4	4	3	3	3	3	3	3	3	3	2	2	4	2	2	2	2	3	2	3	3	3	3	3	3	3	3	2	2	4	2	2	2	2	3	2	3	3	3	3	3	3	3	3	2	2	3	3
362	2	4	4	3	3	3	4	3	3	3	3	3	3	3	3	3	4	4	4	4	3	3	3	4	3	3	3	3	3	3	3	3	3	4	4	4	4	3	3	3	4	3	3	3	3	3	3	3	3
363	1	5	5	3	3	3	3	3	3	3	3	3	2	2	3	2	2	3	3	2	3	3	3	3	3	3	3	3	3	2	2	3	2	2	3	3	2	3	3	3	3	3	3	3	3	3	2	3	3
364	1	1	1	3	3	3	4	3	3	3	3	2	3	3	3	2	2	3	3	2	3	3	3	4	3	3	3	3	2	3	3	3	2	2	3	3	2	3	3	3	4	3	3	3	3	2	3	3	3
365	2	2	1	3	2	2	2	4	4	3	3	2	2	4	4	3	3	3	2	2	3	2	2	2	4	4	3	3	2	2	4	4	3	3	3	2	2	3	2	2	2	4	4	3	3	2	2	4	4
366	2	2	2	3	3	3	3	3	3	3	3	3	3	4	3	3	3	4	2	2	4	2	1	2	2	4	3	4	2	2	1	2	2	4	3	4	2	3	3	3	3	3	3	3	3	3	3	3	3
367	2	5	5	3	2	2	3	3	3	4	3	3	2	4	3	3	4	3	2	2	3	3	3	5	3	4	3	3	4	3	3	5	3	4	3	3	4	3	2	2	3	3	3	4	3	3	2	3	3
368	2	3	3	2	3	3	3	3	4	3	2	2	4	3	3	3	4	4	4	2	5	5	5	3	5	5	5	5	5	2	5	3	5	5	5	5	5	2	3	3	3	3	4	3	2	2	4	3	4
369	1	2	2	3	3	3	3	3	3	3	3	2	2	3	2	3	4	2	2	3	2	2	1	5	4	5	2	2	2	5	1	5	4	5	2	2	2	3	3	3	3	3	3	3	3	2	2	3	3
370	2	1	1	3	2	3	3	3	4	2	3	2	3	3	4	4	3	3	4	3	2	2	1	4	3	4	2	2	2	4	1	4	3	4	2	2	2	3	2	3	3	3	4	2	3	2	3	3	4
371	2	1	1	3	3	3	2	2	2	4	3	4	3	3	3	3	4	3	2	3	5	5	5	5	5	5	3	5	5	2	5	5	5	5	3	5	5	3	3	3	2	2	2	4	3	4	3	2	2
372	1	4	4	2	3	3	3	3	4	3	2	2	2	3	2	2	2	3	2	2	3	3	2	4	4	3	3	3	3	3	2	4	4	3	3	3	3	2	3	3	3	3	4	3	2	2	2	3	4
373	2	1	1	3	2	4	3	3	2	2	3	3	4	2	4	2	3	4	2	3	4	3	2	1	2	2	2	4	3	5	2	1	2	2	2	4	3	3	2	4	3	3	2	2	3	3	4	3	2
374	2	2	2	4	3	4	3	4	3	3	4	3	4	3	3	4	2	2	3	3	3	3	4	3	5	3	4	3	2	5	4	3	5	3	4	3	2	4	3	4	3	4	3	3	4	3	4	4	3
375	2	5	5	3	3	4	4	3	3	4	3	3	3	4	3	3	4	2	3	3	2	3	4	2	2	2	2	2	2	5	4	2	2	2	2	2	2	3	3	4	4	3	3	4	3	3	3	3	3
376	2	3	3	4	4	4	4	2	2	3	4	4	3	3	2	2	3	2	3	3	5	2	2	3	3	3	4	5	4	5	2	3	3	3	4	5	4	4	4	4	4	2	2	3	4	4	3	2	2
377	2	2	2	5	2	2	3	4	3	3	5	4	5	2	3	4	3	3	5	4	3	4	4	3	1	3	2	3	2	2	4	3	1	3	2	3	2	5	2	2	3	4	3	3	5	4	5	4	3
378	2	1	1	3	2	4	2	3	4	3	3	3	3	4	2	3	4	3	3	3	3	2	2	2	3	4	4	3	3	5	2	2	3	4	4	3	3	3	2	4	2	3	4	3	3	3	3	3	4
379	2	3	3	2	2	2	2	2	2	2	2	3	2	2	2	2	3	3	2	3	2	3	3	3	3	3	3	2	3	3	2	2	2	2	2	4	4	2	2	2	2	2	2	2	2	3	2	2	2
380	2	4	4	3	3	4	3	3	3	2	3	4	2	4	3	3	3	2	3	4	2	2	3	2	2	3	2	2	1	5	3	2	2	3	2	2	2	3	3	4	3	3	3	2	3	4	2	3	3
381	2	1	2	5	4	3	5	5	5	5	5	5	5	3	5	5	5	5	5	5	5	4	3	5	5	5	5	5	5	5	3	5	5	5	5	5	5	5	4	3	5	5	5	5	5	5	5	5	5
382	2	5	5	3	3	2	3	4	3	3	3	3	3	3	3	3	3	4	4	4	3	3	2	3	4	3	3	3	3	3	3	3	3	3	4	4	4	3	3	2	3	4	3	3	3	3	3	4	3
383	2	1	1	3	3	4	2	2	3	3	3	3	3	3	4	3	3	3	3	2	3	3	4	2	2	3	3	3	3	3	3	4	3	3	3	3	2	3	3	4	2	2	3	3	3	3	3	2	3
384	2	1	1	4	3	2	2	2	4	4	4	4	3	4	2	3	4	3	3	3	4	3	2	2	2	4	4	4	4	3	4	2	3	4	3	3	3	4	3	2	2	2	4	4	4	4	3	2	4
385	1	2	2	3	3	4	4	3	3	3	3	3	3	3	3	4	3	3	3	3	3	3	4	4	3	3	3	3	3	3	3	3	4	3	3	3	3	5	3	2	2	3	5	3	5	4	3	3	5
386	2	5	5	4	4	3	3	3	3	3	4	3	3	3	3	2	3	4	3	4	4	4	3	3	3	3	3	4	3	3	3	3	2	3	4	3	4	2	2	4	4	3	5	5	2	4	3	3	5
387	2	3	3	3	3	3	3	3	3	3	3	3	3	3	3	3	3	3	3	3	3	3	3	3	3	3	3	3	3	3	3	3	3	3	3	3	3	3	4	5	5	5	3	4	3	5	3	5	3
388	2	3	3	4	3	3	3	3	3	2	4	4	3	2	4	4	3	3	3	3	4	2	1	2	2	4	3	4	2	2	1	2	2	4	3	4	2	3	5	3	4	5	4	2	3	4	5	5	4
389	1	4	4	4	2	2	2	2	3	3	4	4	4	3	3	2	2	2	4	3	3	3	3	5	3	4	3	3	4	3	3	5	3	4	3	3	4	2	2	2	2	2	2	2	2	2	2	2	2
390	2	3	4	3	3	2	4	4	3	3	3	3	3	2	4	4	3	3	3	3	5	5	5	3	5	5	5	5	5	2	5	3	5	5	5	5	5	2	2	2	3	2	1	2	2	3	4	2	1
391	2	4	4	4	2	3	3	2	2	2	4	3	3	3	3	2	2	2	4	3	2	2	1	5	4	5	2	2	2	5	1	5	4	5	2	2	2	3	4	3	3	5	5	4	3	2	5	5	5
392	2	5	5	3	3	4	3	3	3	4	3	2	3	4	3	3	3	4	3	2	2	2	1	4	3	4	2	2	2	4	1	4	3	4	2	2	2	4	4	5	4	4	4	4	4	4	5	4	4
393	2	2	3	3	3	4	2	2	2	2	3	3	3	4	2	2	2	2	3	3	5	5	5	5	5	5	3	5	5	2	5	5	5	5	3	5	5	2	1	3	3	4	3	2	2	2	3	4	3
394	2	3	3	3	2	2	3	4	3	3	3	4	3	2	3	4	3	3	3	4	3	3	2	4	4	3	3	3	3	3	2	4	4	3	3	3	3	4	2	1	2	2	4	3	4	2	2	2	4
395	2	2	2	3	4	4	4	3	3	3	3	4	2	2	3	2	3	3	2	3	4	3	2	1	2	2	2	4	3	5	2	1	2	2	2	4	3	3	3	3	5	3	4	3	3	4	3	3	4
396	2	1	1	3	3	3	3	3	3	3	3	2	2	4	2	2	2	2	3	2	3	3	4	3	5	3	4	3	2	5	4	3	5	3	4	3	2	3	3	3	3	3	3	3	3	2	2	3	3
397	2	4	4	3	3	3	4	3	3	3	3	3	3	3	3	3	4	4	4	4	2	3	4	2	2	2	2	2	2	5	4	2	2	2	2	2	2	3	3	3	4	3	3	3	3	3	3	3	3
398	2	2	2	3	3	3	3	3	3	3	3	3	2	2	3	2	2	3	3	2	5	2	2	3	3	3	4	5	4	5	2	3	3	3	4	5	4	3	3	3	3	3	3	3	3	3	2	3	3
399	2	5	5	3	3	3	4	3	3	3	3	2	3	3	3	2	2	3	3	2	3	4	4	3	1	3	2	3	2	2	4	3	1	3	2	3	2	3	3	3	4	3	3	3	3	2	3	3	3
400	2	4	4	3	2	2	2	4	4	3	3	2	2	4	4	3	3	3	2	2	3	2	2	2	3	4	4	3	3	5	2	2	3	4	4	3	3	3	2	2	2	4	4	3	3	2	2	4	4
401	1	2	2	3	3	3	3	3	3	3	3	3	3	4	3	3	3	4	2	2	3	3	3	3	3	3	3	3	3	3	4	3	3	3	4	2	2	5	3	2	2	3	5	3	5	4	3	3	5
402	2	1	1	3	2	2	3	3	3	4	3	3	2	4	3	3	4	3	2	2	3	2	2	3	3	3	4	3	3	2	4	3	3	4	3	2	2	2	2	4	4	3	5	5	2	4	3	3	5
403	1	3	3	4	2	4	2	1	3	5	4	2	3	3	1	1	4	2	1	5	4	2	4	2	1	3	5	4	2	3	3	1	1	4	2	1	5	3	4	5	5	5	3	4	3	5	3	5	3
404	2	1	1	2	2	2	3	3	3	5	2	3	4	3	3	4	5	5	5	4	3	2	4	3	3	2	2	3	3	4	2	4	2	3	4	2	3	3	5	3	4	5	4	2	3	4	5	5	4
405	2	3	3	2	2	5	3	2	3	2	2	4	3	5	3	2	3	1	2	4	4	3	4	3	4	3	3	4	3	4	3	3	4	2	2	3	3	2	2	2	2	2	2	2	2	2	2	2	2
406	2	4	4	2	2	2	2	2	2	2	2	2	2	2	2	4	2	2	2	2	3	3	4	4	3	3	4	3	3	3	4	3	3	4	2	3	3	2	2	2	3	2	1	2	2	3	4	2	1
407	2	2	2	4	4	3	4	3	4	4	4	4	4	3	5	5	3	2	2	5	4	4	4	4	2	2	3	4	4	3	3	2	2	3	2	3	3	3	4	3	3	5	5	4	3	2	5	5	5
408	2	5	5	3	3	4	4	4	3	4	3	3	4	3	4	5	5	4	4	5	2	3	3	4	3	4	3	2	3	2	4	3	2	3	2	3	3	4	4	5	4	4	4	4	4	4	5	4	4
409	2	1	1	5	5	1	2	2	5	5	5	4	5	5	4	2	5	5	4	5	2	3	3	3	3	3	3	2	3	3	2	2	2	2	2	4	4	2	1	3	3	4	3	2	2	2	3	4	3
410	1	1	1	3	4	2	2	3	4	4	3	4	5	4	5	2	4	5	4	4	3	3	4	3	3	3	2	3	4	2	4	3	3	3	2	3	4	4	2	1	2	2	4	3	4	2	2	2	4
411	2	2	2	5	2	5	3	4	5	5	5	5	5	5	2	3	3	3	5	2	5	4	3	5	5	5	5	5	5	5	3	5	5	5	5	5	5	3	3	3	5	3	4	3	3	4	3	3	4
412	2	1	1	3	4	3	3	3	3	3	3	3	3	3	3	3	3	3	3	5	3	4	4	3	5	5	3	3	2	2	4	3	5	5	3	2	2	3	4	3	3	3	3	3	3	3	3	3	3
[truncated: 62 more columns]
